# Supplementary material for: Disturbance of serum lipid metabolites and potential biomarkers in the Bleomycin model of pulmonary fibrosis in young mice
Source: BMC Pulm Med. 2022 May 4;22:176. doi: 10.1186/s12890-022-01972-6 (PMC9066762; doi:10.1186/s12890-022-01972-6)
Supplement: Supplementary file 5 — Additional file 5: The 91 metabolites that differed significantly among Control, M7 and M14. [file 12890_2022_1972_MOESM5_ESM.xlsx]

## Sheet: Sheet1
Table S1 The 91 metabolites that differed significantly among Control, M7 and M14
Compounds	Class	Q1 (Da)	Molecular Weight (Da)	Ionization model	Cluster	Control vs M7				Control vs M14				M7 vs M14
						P_value	p.adjust value	Fold_Change	VIP	P_value	p.adjust value	Fold_Change	VIP	P_value	p.adjust value	Fold_Change	VIP
TG(18:2_18:2_18:3)	Glycerolipids	894.755	876.721	[M+NH4]+	Cluster 1	0.000151953	0.000655186	0.211231	1.4241	6.24218e-05	0.000274806	0.138829	1.42213	0.0259218	0.0481701	0.657234	1.18059
2'-O-methyladenosine	Nucleotide And Its metabolomics	348.1	281.112	[M+H]+	Cluster 3	0.00664361	0.0173301	3.71343	0.761683	0.000223352	0.000818586	649.176	1.35282	0.000233036	0.00328491	174.819	1.6315
TG(16:1_17:1_18:3)	Glycerolipids	856.74	838.705	[M+NH4]+	Cluster 1	3.924e-06	3.99485e-05	0.196768	1.47128	8.65414e-07	1.05725e-05	0.0962824	1.46387	4.148e-05	0.000965233	0.489319	1.53616
LPE(18:2/0:0)	Glycerophospholipids	476.278	477.286	[M-H]-	Cluster 1	8.16621e-06	6.40196e-05	0.644806	1.33143	2.40574e-11	1.76341e-08	0.324488	1.45585	9.59534e-06	0.000305799	0.503234	1.67625
LPE(22:5/0:0)	Glycerophospholipids	526.293	527.301	[M-H]-	Cluster 1	2.20089e-05	0.000137885	0.60581	1.30432	2.72765e-10	3.99874e-08	0.286529	1.46402	2.07997e-06	9.2401e-05	0.472968	1.79793
LPI(20:4/0:0)	Glycerophospholipids	619.288	620.296	[M-H]-	Cluster 2	0.000162962	0.000692472	1.95419	1.24297	6.69133e-05	0.000291083	0.528141	1.2441	5.04619e-07	3.89353e-05	0.270261	1.88771
LPG(18:2/0:0)	Glycerophospholipids	526.288	508.28	[M+NH4]+	Cluster 1	2.21931e-05	0.000138447	0.646667	1.32198	1.97176e-10	3.61325e-08	0.322852	1.47966	4.66107e-07	3.79618e-05	0.499255	1.82852
LPE(22:6/0:0)	Glycerophospholipids	524.278	525.286	[M-H]-	Cluster 1	2.68964e-05	0.000162264	0.631449	1.32414	2.15969e-09	2.11074e-07	0.321671	1.46191	2.33182e-07	2.13653e-05	0.509418	1.79888
13-HOTrE	Oxidized lipids	293.212	294.1	[M-H]-	Cluster 1	0.00174322	0.00539148	0.581602	1.09103	6.09036e-07	8.7534e-06	0.209192	1.40114	1.65328e-05	0.000466097	0.359682	1.65122
(±)12-HEPE	Oxidized lipids	317.212	318.219	[M-H]-	Cluster 1	0.0270244	0.0576679	0.633925	1.03589	8.78249e-05	0.000367861	0.254313	1.31184	0.000256872	0.00355258	0.401171	1.52052
(±)15-HEPE	Oxidized lipids	317.212	318.219	[M-H]-	Cluster 1	0.0270244	0.0575841	0.633925	1.03589	8.78249e-05	0.000366813	0.254313	1.31184	0.000256872	0.00351938	0.401171	1.52052
(±)18-HEPE	Oxidized lipids	317.212	318.219	[M-H]-	Cluster 1	0.0270244	0.0575005	0.633925	1.03589	8.78249e-05	0.000365771	0.254313	1.31184	0.000256872	0.00348679	0.401171	1.52052
13(R)-HODE	Oxidized lipids	295.2	296.235	[M-H]-	Cluster 1	0.000585367	0.00209816	0.542252	1.20981	5.44092e-07	8.22307e-06	0.215248	1.43747	4.04443e-06	0.000164698	0.396952	1.71635
9,12-octadecadienoic acid	Fatty acyls	275.201	276.209	[M-H]-	Cluster 1	8.124e-06	6.40311e-05	0.411416	1.34371	5.03653e-07	7.85485e-06	0.253804	1.36415	0.0113463	0.0609295	0.616902	1.29309
Punicic Acid	Fatty acyls	279.3	278.225	[M+H]+	Cluster 1	0.000582274	0.00209733	0.488275	1.22465	2.62843e-06	2.36397e-05	0.232912	1.39171	0.00126909	0.011414	0.477011	1.42645
Docosaenoic acid	Fatty acyls	327.2	326.224	[M+H]+	Cluster 1	0.0203465	0.0451255	0.635162	1.03873	7.56487e-05	0.000322387	0.251427	1.31739	9.13923e-06	0.000297736	0.395846	1.5959
Eicosahexaenoic acid	Fatty acyls	301.2	300.208	[M+H]+	Cluster 1	0.0127049	0.0301871	0.605957	1.07502	0.000110239	0.000442767	0.28713	1.2964	0.00059415	0.00617747	0.473846	1.45316
FFA(18:4)	Fatty acyls	275.201	276.209	[M-H]-	Cluster 1	0.000239289	0.000955851	0.584831	1.27378	1.89964e-06	1.89447e-05	0.388252	1.40306	0.0010208	0.00953182	0.663871	1.49461
LPE(18:3/0:0)	Glycerophospholipids	476.278	475.27	[M+H]+	Cluster 1	5.20203e-05	0.000276311	0.621161	1.29199	7.93126e-11	1.93787e-08	0.3694	1.45072	0.00169167	0.0139325	0.594693	1.41544
PG(16:0_18:1)	Glycerophospholipids	766.56	748.525	[M+NH4]+	Cluster 1	0.000107866	0.000495709	0.372982	1.27198	0.0137612	0.0306594	0.624942	0.917158	0.00457902	0.0306522	1.67553	1.30836
TG(15:0_16:0_18:0)	Glycerolipids	838.784	820.752	[M+NH4]+	Cluster 1	4.96191e-05	0.000266453	0.356945	1.3117	2.24935e-06	2.08706e-05	0.224252	1.42875	0.0182848	0.0861913	0.628254	1.29065
TG(16:0_17:0_18:0)	Glycerolipids	866.815	848.783	[M+NH4]+	Cluster 1	0.000105233	0.000489752	0.319408	1.3436	1.17574e-05	6.97829e-05	0.202855	1.4314	0.0110773	0.0599236	0.635097	1.33796
TG(10:0_16:0_18:1)	Glycerolipids	766.692	748.658	[M+NH4]+	Cluster 1	6.75111e-07	1.3746e-05	0.0872389	1.47518	3.72412e-07	6.49948e-06	0.0493548	1.43663	0.0396571	0.14907	0.565743	1.09734
TG(17:0_18:0_18:1)	Glycerolipids	892.831	874.799	[M+NH4]+	Cluster 1	0.000146442	0.000633285	0.37026	1.28735	5.22199e-06	3.78982e-05	0.207872	1.42759	0.00441517	0.0298278	0.56142	1.48808
TG(17:0_17:0_19:1)	Glycerolipids	892.826	874.799	[M+NH4]+	Cluster 1	0.000489523	0.00178075	0.350712	1.29342	4.56016e-05	0.000206333	0.199374	1.33292	0.0101645	0.0568746	0.568482	1.13166
TG(16:0_18:0_20:1)	Glycerolipids	906.847	888.815	[M+NH4]+	Cluster 1	3.95933e-05	0.000219033	0.271909	1.32183	2.66505e-06	2.36786e-05	0.121139	1.44717	0.00323319	0.0234646	0.445514	1.39946
TG(18:0_18:0_18:1)	Glycerolipids	906.849	888.815	[M+NH4]+	Cluster 1	4.58928e-05	0.000249181	0.343073	1.39329	3.96497e-06	3.07547e-05	0.210214	1.45586	0.00253271	0.0197497	0.61274	1.43109
TG(14:0_15:0_18:2)	Glycerolipids	806.722	788.689	[M+NH4]+	Cluster 1	3.93401e-05	0.000218457	0.238243	1.33913	4.76257e-06	3.52623e-05	0.111881	1.39576	0.00528806	0.0346084	0.469606	1.24938
TG(15:0_16:0_18:2)	Glycerolipids	834.755	816.721	[M+NH4]+	Cluster 1	5.75897e-05	0.000301523	0.196012	1.36944	1.80751e-05	9.67083e-05	0.124601	1.42501	0.0433294	0.158802	0.63568	1.08791
TG(16:0_16:1_22:1)	Glycerolipids	904.833	886.799	[M+NH4]+	Cluster 1	3.01826e-05	0.000176285	0.276525	1.32815	5.77048e-06	4.04762e-05	0.173461	1.34443	0.0183481	0.0862124	0.627289	1.10353
TG(14:0_17:1_18:2)	Glycerolipids	832.737	814.705	[M+NH4]+	Cluster 1	2.32418e-06	2.77012e-05	0.225951	1.41887	3.48461e-07	6.30671e-06	0.119699	1.41765	0.00946662	0.054854	0.529758	1.31954
TG(20:1_18:2_18:0)	Glycerolipids	930.842	912.815	[M+NH4]+	Cluster 1	1.17272e-05	8.46898e-05	0.270139	1.39737	1.86288e-06	1.89652e-05	0.160769	1.43172	0.0323691	0.128599	0.595135	1.26429
TG(21:0_18:1_18:2)	Glycerolipids	944.864	926.83	[M+NH4]+	Cluster 1	0.000109798	0.000501447	0.21727	1.3562	2.47413e-05	0.000123791	0.117334	1.40094	0.0259693	0.110351	0.540039	1.31689
TG(16:0_16:1_18:3)	Glycerolipids	844.739	826.705	[M+NH4]+	Cluster 1	1.3399e-07	9.3538e-06	0.1546	1.46222	4.25561e-08	2.31064e-06	0.0901737	1.44192	0.0323467	0.128859	0.583269	1.24901
TG(15:0_18:2_18:2)	Glycerolipids	858.755	840.721	[M+NH4]+	Cluster 1	5.19452e-06	4.61525e-05	0.20677	1.42184	1.5722e-06	1.68237e-05	0.136419	1.44227	0.0494551	0.173448	0.659762	1.13783
TG(16:1_18:1_18:2)	Glycerolipids	872.77	854.736	[M+NH4]+	Cluster 1	1.572e-06	2.19481e-05	0.294435	1.43563	3.55492e-07	6.3555e-06	0.195168	1.4277	0.0207519	0.0930344	0.662855	1.26243
TG(16:0_16:0_20:4)	Glycerolipids	872.774	854.736	[M+NH4]+	Cluster 1	4.03613e-07	1.18339e-05	0.239152	1.44831	1.3257e-07	3.96628e-06	0.15851	1.44022	0.032261	0.128868	0.662799	1.25595
TG(16:1_18:2_18:2)	Glycerolipids	870.754	852.721	[M+NH4]+	Cluster 1	1.75381e-06	2.31629e-05	0.184979	1.475	7.77839e-07	9.91576e-06	0.120802	1.43998	0.0234772	0.102433	0.653062	1.24496
TG(16:0_18:2_18:3)	Glycerolipids	870.752	852.721	[M+NH4]+	Cluster 1	1.11236e-06	1.79201e-05	0.256241	1.45879	2.08189e-07	4.76884e-06	0.142153	1.43546	0.000811773	0.00788119	0.554764	1.45835
TG(16:1_18:1_18:3)	Glycerolipids	870.746	852.721	[M+NH4]+	Cluster 1	7.20411e-07	1.40816e-05	0.244353	1.45911	1.25505e-07	3.83312e-06	0.131906	1.44679	0.000536951	0.00578802	0.539817	1.48672
TG(14:0_16:0_22:5)	Glycerolipids	870.755	852.721	[M+NH4]+	Cluster 1	7.95815e-07	1.47679e-05	0.223556	1.46501	2.59329e-07	5.50979e-06	0.143576	1.44513	0.00540329	0.0348952	0.642238	1.34835
TG(15:0_18:1_20:4)	Glycerolipids	884.771	866.736	[M+NH4]+	Cluster 1	0.000154057	0.000662311	0.380296	1.29548	1.36059e-05	7.76117e-05	0.231554	1.35531	0.00980358	0.0554905	0.60888	1.24508
TG(18:0_18:1_20:4)	Glycerolipids	926.817	908.783	[M+NH4]+	Cluster 1	4.6301e-06	4.35111e-05	0.445513	1.37356	1.20992e-07	4.22321e-06	0.272352	1.44665	0.000294743	0.00382384	0.611321	1.55205
TG(14:0_16:1_20:5)	Glycerolipids	840.707	822.674	[M+NH4]+	Cluster 1	2.19693e-06	2.66174e-05	0.131122	1.45735	8.1948e-07	1.0181e-05	0.0665181	1.39863	0.0369543	0.142191	0.507297	1.22341
TG(16:0_16:1_20:5)	Glycerolipids	868.739	850.705	[M+NH4]+	Cluster 1	1.22575e-05	8.72303e-05	0.224214	1.43148	4.03023e-06	3.10964e-05	0.146757	1.42091	0.0237419	0.103281	0.654539	1.22691
TG(16:1_18:2_18:3)	Glycerolipids	868.738	850.705	[M+NH4]+	Cluster 1	1.74765e-05	0.000114377	0.145379	1.47744	8.7751e-06	5.64224e-05	0.0908599	1.44877	0.0176115	0.084374	0.624986	1.29408
TG(16:0_18:2_18:4)	Glycerolipids	868.742	850.705	[M+NH4]+	Cluster 1	1.30077e-06	1.9659e-05	0.220955	1.42789	1.47131e-07	4.06971e-06	0.0895121	1.41173	0.000338739	0.00417303	0.405114	1.48257
TG(17:1_18:2_18:3)	Glycerolipids	882.745	864.721	[M+NH4]+	Cluster 1	7.60196e-05	0.000382972	0.237209	1.42571	1.91293e-05	0.000100514	0.131117	1.40566	0.00265667	0.0204983	0.552749	1.31625
TG(14:0_18:3_20:4)	Glycerolipids	866.724	848.689	[M+NH4]+	Cluster 1	2.54152e-05	0.000155894	0.176658	1.40772	7.39596e-06	4.9509e-05	0.0963467	1.42689	0.0365725	0.141839	0.545387	1.21509
TG(16:1_16:1_20:5)	Glycerolipids	866.724	848.689	[M+NH4]+	Cluster 1	1.33088e-06	1.97078e-05	0.183751	1.4124	2.65585e-07	5.4076e-06	0.0816511	1.40174	0.00603034	0.0384369	0.444358	1.34989
TG(18:1_18:2_18:4)	Glycerolipids	894.752	876.721	[M+NH4]+	Cluster 1	4.99005e-06	4.51568e-05	0.199044	1.44138	9.41367e-07	1.12199e-05	0.0936205	1.44847	0.00236123	0.0187112	0.470351	1.44338
TG(18:2_18:3_18:3)	Glycerolipids	892.739	874.705	[M+NH4]+	Cluster 1	0.000182985	0.000764261	0.249379	1.412	6.2896e-05	0.000276064	0.161276	1.4032	0.0185951	0.0870942	0.646709	1.30933
TG(18:2_18:3_18:4)	Glycerolipids	890.726	872.689	[M+NH4]+	Cluster 1	1.13563e-05	8.28275e-05	0.35566	1.26191	1.00822e-07	4.1057e-06	0.170109	1.35747	0.0159017	0.079292	0.478291	1.27176
TG(18:2_18:3_20:4)	Glycerolipids	918.755	900.721	[M+NH4]+	Cluster 1	0.00441944	0.0121784	0.622251	1.01256	6.1516e-05	0.000271634	0.385242	1.2385	0.029574	0.120767	0.619111	1.28385
TG(18:2_18:3_20:5)	Glycerolipids	916.739	898.705	[M+NH4]+	Cluster 1	0.0183636	0.0412899	0.578492	0.982016	0.000783933	0.00258258	0.332039	1.19657	0.0179669	0.0852411	0.573974	1.26601
TG(16:1_20:4_20:5)	Glycerolipids	916.739	898.705	[M+NH4]+	Cluster 1	0.0411574	0.0815362	0.608398	0.901916	0.00280917	0.00775564	0.380494	1.15533	0.0487665	0.172685	0.625403	1.20946
TG(18:2_18:3_22:6)	Glycerolipids	942.755	924.721	[M+NH4]+	Cluster 1	0.0268365	0.0573502	0.531962	0.947716	0.0036052	0.00962699	0.348815	1.16661	0.0144204	0.0731497	0.655714	1.29489
TG(14:0_22:6_22:6)	Glycerolipids	940.739	922.705	[M+NH4]+	Cluster 1	0.0185063	0.0414836	0.61221	0.949505	0.00105111	0.00332815	0.384194	1.17194	0.0308647	0.124993	0.627553	1.22662
Xanthine	Nucleotide And Its metabolomics	151.026	152.033	[M-H]-	Cluster 2	0.0143769	0.0335614	1.77955	0.756034	0.0420286	0.0779924	0.448906	0.355766	6.76759e-07	4.72442e-05	0.252258	1.69824
3-Aminosalicylic Acid	Organic acid And Its derivatives	152.035	153.043	[M-H]-	Cluster 2	0.0117947	0.0282072	1.80167	0.790763	0.0357102	0.068077	0.451228	0.342229	1.05851e-06	5.74733e-05	0.250449	1.70472
4-acetoxyphenol	Benzene and substituted derivatives	151.026	152.047	[M-H]-	Cluster 2	0.0184908	0.0415122	1.74132	0.755516	0.0335358	0.0648594	0.434041	0.345108	1.13644e-06	5.74489e-05	0.24926	1.70425
N-Acetylhistamine	Alcohol and amines	154.1	153.1	[M+H]+	Cluster 2	0.0303577	0.0630374	1.72168	0.780032	0.0334924	0.0648611	0.443539	0.345238	1.43012e-05	0.000419312	0.25762	1.62016
1,4-Dihydro-1-Methyl-4-Oxo-3-Pyridinecarboxamide	Heterocyclic compounds	153.06	152.059	[M+H]+	Cluster 2	0.0172049	0.039226	1.84081	0.763759	0.0298361	0.05879	0.436384	0.359814	1.35565e-05	0.000405589	0.23706	1.66172
Hypoxanthine	Nucleotide And Its metabolomics	137	136.039	[M+H]+	Cluster 2	0.0110156	0.0265606	1.95653	0.789054	0.0376844	0.0711008	0.421927	0.340859	6.87832e-06	0.000240086	0.215651	1.62316
Oxypurinol	Nucleotide And Its metabolomics	153	152.033	[M+H]+	Cluster 2	0.0395571	0.0790064	1.68218	0.754495	0.0278112	0.0558511	0.421704	0.349567	1.59547e-05	0.00045862	0.250689	1.64804
Allopurinol	Nucleotide And Its metabolomics	137.048	136.038	[M+H]+	Cluster 2	0.0348015	0.0706634	1.84226	0.799755	0.0390216	0.0733406	0.428339	0.363526	8.07812e-05	0.001579	0.232508	1.55135
Kojibiose	Others	325.111	342.116	[M-H2O+H]+	Cluster 3	0.0147651	0.0342495	2.30638	1.07405	2.25793e-05	0.000115335	5.0941	1.32911	0.00299507	0.0222882	2.20871	1.45359
PE(18:2_16:0)	Glycerophospholipids	714.507	715.515	[M-H]-	Cluster 3	2.38007e-07	1.16306e-05	0.268248	1.46897	4.1231e-05	0.000189482	0.467767	1.30354	0.00152933	0.012885	1.74378	1.4468
PE(18:0_18:2)	Glycerophospholipids	742.539	743.547	[M-H]-	Cluster 3	3.44389e-06	3.65851e-05	0.351219	1.43546	0.00056093	0.00191238	0.564262	1.18958	0.000212089	0.00307844	1.60658	1.51873
PE(18:3_16:0)	Glycerophospholipids	712.492	713.5	[M-H]-	Cluster 3	4.86017e-06	4.45314e-05	0.254169	1.32972	0.000154792	0.000595605	0.429959	1.22783	0.00925876	0.0540771	1.69162	1.072
PE(16:0_22:5)	Glycerophospholipids	764.523	765.531	[M-H]-	Cluster 3	3.20872e-05	0.00018447	0.21733	1.4125	0.00299599	0.00820957	0.451025	1.17216	0.0123354	0.0645848	2.0753	1.38693
PS(18:0_18:0)	Glycerophospholipids	790.56	791.568	[M-H]-	Cluster 3	2.52046e-06	2.86434e-05	0.330245	1.45027	0.000957549	0.003092	0.536227	1.2134	0.00840679	0.049695	1.62373	1.3848
PE(16:0_18:1)	Glycerophospholipids	718.539	717.531	[M+H]+	Cluster 3	1.82534e-07	9.91094e-06	0.404801	1.45456	0.00179083	0.00530375	0.668778	1.07102	0.000315352	0.00402006	1.65211	1.58527
PE(16:1_17:1)	Glycerophospholipids	702.507	701.5	[M+H]+	Cluster 3	3.73155e-06	3.90746e-05	0.321306	1.33613	0.0128211	0.0288279	0.622723	1.00622	0.0110131	0.0597972	1.9381	1.26681
PE(18:1_16:1)	Glycerophospholipids	716.523	715.515	[M+H]+	Cluster 3	7.60059e-08	9.28539e-06	0.310335	1.48457	0.000114063	0.000454392	0.553287	1.27898	0.000151311	0.00254967	1.78287	1.63065
PE(17:1_18:1)	Glycerophospholipids	730.539	729.531	[M+H]+	Cluster 3	8.36208e-08	9.42986e-06	0.308407	1.45295	0.00108581	0.00340856	0.615549	1.11436	0.000305461	0.00392812	1.9959	1.50381
PE(18:1_18:1)	Glycerophospholipids	744.554	743.547	[M+H]+	Cluster 3	8.01465e-06	6.38559e-05	0.353262	1.38565	0.000435715	0.00152085	0.53281	1.22051	0.00226512	0.0180471	1.50826	1.33625
PE(16:1_18:2)	Glycerophospholipids	714.507	713.5	[M+H]+	Cluster 3	4.51829e-08	7.3598e-06	0.223387	1.44619	3.831e-05	0.000177729	0.473685	1.25775	0.000261651	0.00351909	2.12046	1.51775
PE(18:1_18:2)	Glycerophospholipids	742.539	741.531	[M+H]+	Cluster 3	3.845e-07	1.22538e-05	0.272105	1.4705	0.00685098	0.0169368	0.608824	1.05333	0.00165956	0.0137453	2.23746	1.55245
PE(17:0_20:4)	Glycerophospholipids	754.539	753.531	[M+H]+	Cluster 3	5.62304e-06	4.93615e-05	0.330169	1.42555	0.00466414	0.012102	0.627173	1.07596	5.72792e-05	0.00119959	1.89955	1.58378
PE(19:0_20:4)	Glycerophospholipids	782.57	781.562	[M+H]+	Cluster 3	5.02626e-06	4.52055e-05	0.351754	1.44532	0.000650932	0.00218368	0.543295	1.2012	0.00136374	0.0119715	1.54453	1.4148
PE(16:1_20:4)	Glycerophospholipids	738.507	737.5	[M+H]+	Cluster 3	9.24273e-05	0.00044867	0.333079	1.36246	0.0155732	0.0342797	0.647621	1.04379	0.000108575	0.00204065	1.94435	1.59842
PE(17:0_22:5)	Glycerophospholipids	780.554	779.547	[M+H]+	Cluster 3	6.40804e-07	1.40212e-05	0.320062	1.43695	0.000320771	0.00116111	0.555709	1.20204	0.000291287	0.00384709	1.73626	1.52284
PE(18:0_22:5)	Glycerophospholipids	794.57	793.562	[M+H]+	Cluster 3	2.32238e-06	2.79066e-05	0.336842	1.43377	0.000186254	0.000705553	0.524711	1.28464	0.00106771	0.00984441	1.55773	1.48485
PE(20:5_18:1)	Glycerophospholipids	764.523	763.515	[M+H]+	Cluster 3	6.32041e-07	1.4039e-05	0.29686	1.45181	0.00558188	0.0140844	0.643789	1.13202	0.000130327	0.00227452	2.16866	1.67198
PE(17:0_22:6)	Glycerophospholipids	778.539	777.531	[M+H]+	Cluster 3	1.66621e-07	9.77066e-06	0.357096	1.46699	0.0014914	0.00448952	0.626356	1.1186	0.000926347	0.00881834	1.75403	1.45697
PE(22:6_18:0)	Glycerophospholipids	792.554	791.547	[M+H]+	Cluster 3	1.94523e-06	2.43735e-05	0.303699	1.45915	0.000673272	0.00224322	0.506093	1.22622	0.0107435	0.05855	1.66643	1.30621
PE(16:1_22:6)	Glycerophospholipids	762.507	761.5	[M+H]+	Cluster 3	4.23617e-06	4.11273e-05	0.313708	1.42868	0.0114165	0.026029	0.663121	1.03208	4.66744e-05	0.00103674	2.11382	1.65633
PE(19:2_22:5)	Glycerophospholipids	804.554	803.547	[M+H]+	Cluster 3	5.3563e-06	4.73032e-05	0.335029	1.19032	0.0114904	0.0261163	0.62636	1.00062	0.0281281	0.116815	1.86957	1.05783
PE(22:6_20:1)	Glycerophospholipids	818.57	817.562	[M+H]+	Cluster 3	7.0447e-07	1.39561e-05	0.297812	1.44239	0.00288351	0.00791616	0.608223	1.11143	0.000537678	0.00575354	2.04231	1.56017
PG(18:0_18:1)	Glycerophospholipids	794.591	776.557	[M+NH4]+	Cluster 3	4.73581e-07	1.21802e-05	0.311047	1.29333	4.41909e-05	0.000201192	0.486677	1.27669	0.022901	0.100819	1.56464	1.09918
Note: Metabolites with bolded name font are markers screened by the random forest algorithm.
